# Supplementary material for: Oxygenation and Oxidation of Lignin Model Dimers by Fungal Ortho-Methoxyphenolases
Source: J Am Chem Soc. 2026 Feb 5;148(6):6727–38. doi: 10.1021/jacs.5c22901 (PMC12921834; doi:10.1021/jacs.5c22901)
Supplement: Supplementary file 1 [file ja5c22901_si_001.xlsx]

## Sheet: GBG
Most abundant peaks arising from GBG conversion by fungal o-methoxyphenolases (RP-UHPLC-PDA-ESI-MS System 1)
RT (min)	Tentative Annotation	MS POS			MS NEG			λmax (nm)	Notes
		MS1 main ions	Proposed ion type	MS2 fragments	MS1 main ions	Proposed ion type	MS2 fragments
3.82	CP1ox	155	[M + H]+	155 → 127 (100), 109 (16), 114 (11)	153	[M-H]-	153 → 138 (100), 125 (94), 109 (7), 110 (5)	290, 400
6.6	Hypothetical grafting product	267	[M + H]+	267 → 211 (100), 181 (82), 249 (55), 221 (30), 239 (22), 207 (14), 209 (12), 195 (11), 197 (11), 169 (9), 193 (8)	265	[M-H]-	265 → 153 (100), 219 (14), 250 (14), 206 (13), 179 (8)	292	Only detected in reactions performed in the presence of ascorbic acid
7.11	CP1ox dimer	307	[M + H]+	-	305	[M-H]-	305 → 290 (100), 273 (81), 175 (15), 262 (13), 277 (10)	294
7.67	CP2	197	[M + H]+	-	358	unk	358 → 163 (100), 252 (56), 162 (40), 194 (24), 238 (21), 196 (15), 119 (9)	274
		237	[M + H2O + Na]+	237 → 219 (100)	329	unk	-
		215	[M + H2O + H]+	-	303	unk	-
		219	[M + Na]+	-
		179	[M - H2O + H]+	-
		214	[M + NH4]+	214 → 197 (100), 179 (41), 149 (7)
12.18	Unk	209	[M + H]+	-	207	[M-H]-	207 → 179(100), 192 (11), 163 (8)	300
					223	unk	-
					437	unk	-
					453	unk	-
13.62	MDBG	359	[M + Na]+	359 → 311 (100), 341 (52), 344 (45), 315 (34), 329 (19), 345 (15)	335	[M-H]-	335 → 287 (100), 211 (20), 181 (10)	274, 372	Only detected in reactions performed in the presence of ascorbic acid
		319	[M - H2O + H]+	319 → 301 (100), 179 (41), 289 (39), 149 (25), 153 (23), 273 (18)
		301	[M - 2H2O + H]+	301 → 269 (100), 177 (79), 153 (24), 161 (21), 273 (13), 283 (13), 271 (10)
		695	[2M + Na]+	-
13.98	Unk	319	unk	-				260
		337	unk	-
		359	unk
16.2	Unk	373	unk	373 → 345 (100), 249 (42), 346 (15), 146 (13), 159 (12), 250 (11), 230 (10)	349	unk	349 → 225 (100), 207 (30), 195 (7)	280
		351	unk	-	365	unk	-
		407	unk	-	417	unk	-
		315	unk	-
		333	unk	-
		301	unk	-
17.06	GBG (substrate)	343	[M + Na]+	343 → 295 (100), 329 (30), 328 (22), 318 (6), 325 (5)	319	[M-H]-	-	276
		303	[M - H2O + H]+	303 → 285 (100), 136 (91), 273 (18)	365	[M + HCOOH - H]-	-
		285	[M - 2H2O + H]+	-	271	unk	-
		273	In source frag.	-	397	unk	-
					409	unk	-
					464	unk	-
					647	unk	-
18.8	CαoxMQBG, CP1ox-CP2 or other coupling products	315	[M – H2O + H]+	315 → 300 (100), 283 (59), 149 (52), 167 (45), 139 (38), 287 (35), 255 (30), 297 (19)				276, 305, 360, 480
		333	[M + H]+	-
		355	[M + Na]+	355 → 230 (100), 323 (39), 205 (16), 232 (15), 295 (13)
		687	[2M + Na]+	-
		705	[2M + H2O + Na]+	-
		351	[M + H2O + H]+	-
		373	[M + H2O + Na]+	-
19.1	CαoxMDBG	357	[M + Na]+	357 → 232 (100), 339 (93), 231 (63), 323 (62), 214 (59), 233 (33), 296 (18), 324 (17), 342 (14), 327 (12), 340 (10)	333	[M-H]-	333 → 315 (100), 191 (24), 209 (13)	276, 360
		317	[M – H2O + H]+	-
		691	[2M + Na]+	-
20.4	CαoxMQBG, CP1ox-CP2 or other coupling products	315	[M – H2O + H]+	315 → 300 (100), 283 (59), 149 (55), 167 (51), 139 (39), 287 (35), 255 (31), 297 (22), 269 (19), 191 (13), 259 (11)				260, 360
		333	[M + H]+	-
		355	[M + Na]+	-
		687	[2M + Na]+	-
		705	[2M + H2O + Na]+	-
		351	[M + H2O + H]+	-
		373	[M + H2O + Na]+	-
20.8	CP2alk	179	[M + H]+	-				368
		201	[M+Na]+	-
21.3	CP1ox-CαoxMDBG	487	[M + H]+	487 → 363 (100), 345 (80), 469 (34), 425 (29), 443 (25), 319 (15), 275 (13), 301 (11)				260
		505	[M + H2O + H]+	-
		509	[M + Na]+	-
21.6	CP1ox-CαoxMQBG	485	[M + H]+	-	483	[M-H]-	483 → 328 (100)	266, 292, 368
		467	[M - H2O + H]+	467 → 439 (100), 161 (14), 237 (12), 305 (10)	517	unk	-
		501	unk	-
		507	unk	-
21.91	Unk.	473	unk	473 → 349 (100), 427 (9), 305 (9)	427	unk	427 → 303 (100), 271 (22), 288 (20), 259 (8)	292, 360
					471	unk	-
					303	unk	-
					493	unk	-
22.55	CP1ox-CαoxMQBG	485	[M + H]+	-	483	[M-H]-	483 → 328 (100)	266, 292, 368
		467	[M - H2O + H]+	-	517	unk	-
		501	[M + Na]+	-
26.3	CP1ox-CP1ox-CαoxMQBG	661	[M + Na]+	507 (100), 521 (84), 613 (79), 519 (42), 493 (35), 508 (30), 614 (29), 643 (27), 522 (24), 520 (20), 479 (19), 537 (18), 494 (16), 625 (12), 465 (11)	637	[M-H]-	589 (100), 483 (57), 513 (36), 590 (13), 435 (11), 329 (10)	276
		656	[M + NH4]+	573 (100), 543 (63), 395 (49), 407 (17), 259 (16), 555 (16), 585 (12), 309 (11)	705	unk	-
		677	[M + K]+	509 (100), 523 (14), 510 (8)
		1299	[2M + Na]+	-
		723	unk	-
		573	unk	-
		555	unk	-
		543	unk	-

## Sheet: SBG
Most abundant peaks arising from SBG conversion by fungal o-methoxyphenolases (RP-UHPLC-PDA-ESI-MS System 1)
RT (min)	Tentative Annotation	MS POS			MS NEG			λmax (nm)	Notes
		MS1 main ions	Proposed ion type	MS2 fragments	MS1 main ions	Proposed ion type	MS2 fragments
16.75	SBG (substrate)	373	[M + Na]+	373 → 325 (100), 355 (24), 358 (19), 359 (16)	349	[M - H]-		276
		333	[M - H2O + H]+	333 → 315 (100), 303 (66), 179 (42), 167 (33), 149 (31), 161 (17)	395	[M + HCOOH - H]-
		315	[M - 2H2O + H]+		301	In source frag.	301 → 286 (100)
		723	[2M + Na]+		427
		303	unk		439
		368	unk		494
					798
17.26	SBG (substrate)	373	[M + Na]+	373 → 325 (100), 355 (24), 358 (19), 359 (16)	349	[M - H]-		276
		333	[M - H2O + H]+	333 → 315 (100), 303 (66), 179 (42), 167 (33), 149 (31), 161 (17)	395	[M + HCOOH - H]-
		315	[M - 2H2O + H]+		301	In source frag.	301 → 286 (100)
		723	[2M + Na]+		427
		303	unk		439
		368	unk		494
					798
23.01	CαoxSBG	349	[M + H]+	349 → 225 (100), 197 (74), 167 (31), 301 (29), 181 (26), 149 (20), 153 (18), 165 (12)	347	[M - H]-	347 → 317 (100), 223 (79), 224 (18), 208 (15)	312	Also generated in control reactions with CuSO4 instead of enzyme
		371	[M + Na]+	371 → 248 (100), 217 (32), 146 (30), 247 (28), 203 (15), 231 (14), 147 (13)	415	unk	415 → 347 (100)
		719	[2M + Na]+	-	477	unk	-
Plus the same products generated from GBG

## Sheet: CαoxGBG
Most abundant peaks arising from CαoxGBG conversion by fungal o-methoxyphenolases (RP-UHPLC-PDA-ESI-MS System 2)
RT (min)	Tentative Annotation	MS POS			MS NEG			λmax (nm)
		MS1 main ions	Proposed ion type	MS2 fragments	MS1 main ions	Proposed ion type	MS2 fragments
8.9	Cleavage product CP3	213	[M + H]+	167 (100), 125 (31), 149 (18)	211	[M - H]-	211 (100), 123 (63), 193 (12), 108 (5)	194, 218, 274
		235	[M + Na]+	218 (100), 209 (55) 146 (26), 213 (25)	445	[2M + Na - 2H]-	211 (100), 357 (48), 403 (11), 415 (8), 321 (7)
10.8	Coupling product	349	[M + H]+	-	347	[M - H]-	179 (100), 303 (80), 289 (45), 123 (39), 271 (33), 227 (9), 196 (8), 244 (7), 279 (7), 165 (7), 260 (6), 213 (6), 153 (5)	210, 310
	(possibly 3-methoxy-1,2-benzoquinone-CP3)	367	[M + H2O + H]+	-	365	[M + H2O - H]-	347 (100), 197 (20), 291 (5), 321 (5), 121 (5), 289 (4)
	(possibly meta-hydroxylated-CαoxMQBG)	331	[M - H2O + H]+	-
		385	[M + 2H2O + H]+	317 (100), 367 (88), 319 (74), 331 (53), 349 (33), 286 (17), 195 (12)
		389	[M+H2O+Na]+	-
		319	[M - 30]+	301 (100), 287 (53), 269 (45), 317 (29), 243 (27), 273 (18), 205 (16)
18	Coupling product	349	[M + H]+	195 (100), 149 (72), 167 (52)	347	[M - H]-	223 (100), 347 (76), 329 (44), 330 (33), 205 (21), 317 (18), 193 (18), 153 (17), 279 (11), 259 (6)	214, 282
	(possibly 3-methoxy-1,2-benzoquinone-CP3)	367	[M + H2O + H]+	349 (100), 195 (25), 149 (8), 167 (8), 335 (4)	365	[M + H2O - H]-	347 (100), 153 (46), 171 (30), 317 (21), 320 (18)
	(possibly meta-hydroxylated-CαoxMQBG)	331	[M - H2O + H]+	-
		385	[M + 2H2O + H]+	-
		389	[M + H2O + Na]+	-
		319	[M - 30]+	-
20.9	CαoxMDBG	335	[M + H]+	287 (100), 317 (73), 167 (57), 211 (41), 183 (32), 305 (21), 288 (19), 193 (18), 149 (15), 133 (11)	333	[M - H]-	303 (100), 333 (62), 209 (17), 315 (6), 318 (5), 163 (4), 193 (4), 139 (4), 179 (3)	198, 218, 282, 310
		357	[M + Na]+	327 (100), 339 (40)
22.6	Coupling product	331	[M - H2O + H]+	153 (100), 287 (53), 313 (39), 243 (33), 289 (33), 299 (23), 285 (15), 271 (13), 288 (13), 211 (12)	347	[M - H]-	303 (100), 289 (43), 164 (18), 261 (17), 137 (13), 179 (10), 123 (9)	310
	(possibly 3-methoxy-1,2-benzoquinone-CP3)	349	[M + H]+	-	303	[M - COOH - H]-	179 (100), 123 (24), 108 (14), 147 (11)
	(possibly meta-hydroxylated-CαoxMQBG)	371	[M + Na]+	251 (100), 269 (48), 283 (15), 295 (12)
		313	[M - 2H2O + H]+	-
24	CαoxGBG (substrate)	319	[M + H]+	167 (100), 149 (67), 301 (67), 271 (64), 151 (48), 269 (32), 195 (31), 177 (26), 302 (19), 121 (19), 289 (14), 135 (10)	317	[M - H]-	287 (100), 317 (78), 193 (35), 178 (6), 151 (4), 302 (3), 165 (4)	198, 226, 282, 310
		341	[M + Na]+	311 (100), 323 (90), 218 (7), 147 (5), 295 (3), 188 (3)
25.1	Coupling product	471	[M + H]+	441 (100), 289 (15), 423 (5), 277 (5), 317 (4), 271 (3), 299 (3)	469	[M - H]-	437 (100), 407 (33), 439 (31), 441 (28), 411 (12), 425 (11), 314 (10)	290
	(possibly 3-methoxy-1,2-benzoquinone-CαoxMDBG)	493	[M + Na]+	463 (100), 475 (72), 369 (25), 435 (10), 445 (6), 447 (5), 417 (3)
25.4	CαoxMQBG	333	[M + H]+	209 (100), 181 (10), 315 (8), 305 (7), 153 (6), 149 (4)	331	[M - H]-	331 (100), 208 (12), 316 (10), 298 (3), 192 (3)	318
		355	[M + Na]+	337 (100), 147 (59), 292 (26)
30.5	Coupling product	469	[M + H]+	423 (100), 451 (62), 303 (22), 433 (21), 344 (9), 301 (9)	467	[M - H]-	343 (100), 328 (76), 325 (43), 284 (21), 300 (20), 314 (18), 269 (17), 275 (14)	286
	(possibly 3-methoxy-1,2-benzoquinone-CαoxMQBG)	491	[M + Na]+	473 (100), 445 (22), 461 (21), 325 (15), 367 (14), 337 (10)
32.9	Coupling product	471	[M + H2O + H]+	453 (100), 405 (21), 435 (17), 329 (10), 347 (4), 259 (3)	453	[M - H]-	423 (100), 391 (29), 255 (15), 435 (15), 438 (7), 312 (7), 297 (6), 227 (5)	266, 318
	(possibly 3-methoxy-1,2-benzoquinone-CαoxGBG)	475	[M + Na]+	-	497	unk	-
		493	[M + H2O + Na]+	-
		453	unk	405 (100), 435 (81), 329 (53), 423 (18), 311 (18), 300 (9), 259 (7), 285 (6)
									1	222.55	4492	1.1
									37	396.05	4222	1
									6	269.8	3931	0.9
									23	314.92	3254	0.8
									4	258.8	3217	0.8
									42	408.89	2771	0.7
									34	376.93	2810	0.7
									29	335.43	2553	0.6
									28	331.93	2349	0.6
									19	272.93	9526	0.5
									63	410.8	9852	0.5
									34	319.93	10296	0.5
									48	374.8	10254	0.5
									9	228.93	9986	0.5
									62	409.93	8852	0.4
									71	1994.3	8122	0.4
									69	437.8	5733	0.3
									70	1968.18	5994	0.3
									7	226.93	5419	0.3
									53	389.05	7167	0.3
									12	256.05	6829	0.3
									11	242.8	5396	0.3
									3	151.05	5144	0.2
									1	148.93	5060	0.2

## Sheet: GBMU
Most abundant products arising from GBMU conversion by fungal o-methoxyphenolases (RP-UHPLC-PDA-ESI-MS System 2)
RT (min)	Tentative Annotation	MS POS			MS NEG			λmax (nm)
		MS1 main ions	Proposed ion type	MS2 fragments	MS1 main ions	Proposed ion type	MS2 fragments
4.2	CP1ox	155	[M + H]+	155 → 127 (100), 109 (85)	153	[M-H]-	153 → 138 (100), 125 (94), 109 (7), 110 (5)	290, 400
8	CP1ox dimer	307	[M + H]+	307 → 222 (100), 207 (24), 237 (23), 227 (14), 263 (12), 238 (12), 246 (10), 240 (10), 196 (8)	305	[M-H]-	305 → 203 (100), 259 (46), 231 (44), 201 (34), 177 (34), 219 (27), 202 (26), 159 (24), 175 (19), 247 (16), 158 (16), 162 (13), 218 (13), 204 (12), 186 (12), 147 (11)	294
11.2	CP2MU	267	[M + H]+	267 → 177 (100), 105 (13), 121 (10), 219 (5)	217		217 → 159 (100), 160 (21), 160 (19), 155 (14), 187 (14)	322, 290
		249	[M - H2O + H]+	249 → 177 (100), 219 (44), 121 (29), 105 (26), 148 (16), 176 (12), 178 (10), 160 (10)	247	[M - H2O + H]+	247 → 159 (100), 175 (48), 131 (23), 160 (22)
		289	[M + Na]+	289 → 227 (100), 237 (80), 245 (71), 263 (60), 177 (45), 255 (33), 134 (29), 168 (25), 172 (18)	293		293 →159 (100), 217 (69), 175 (51), 203 (22), 160 (12), 216 (12), 218 (10), 229 (10)
17	MU	177	[M + H]+	177 → 103 (100), 77 (94), 121 (63), 91 (56), 93 (34), 105 (27), 95 (13), 148 (10)	175	[M-H]-	175 → 133 (100), 119 (88), 175 (80), 147 (67), 131 (26)	322, 290
		199	[M + Na]+	n.a.
20.4	GBMU (substrate)	373	[M + H]+	373 → 177 (100)	371	[M-H]-	371 → 175 (100), 165 (56), 150 (45), 176 (14), 180 (11)	322, 286
		355	[M - H2O + H]+	355 → 201 (100), 173 (16)	743	[2M - H]-	743 → 323 (100), 175 (79), 195 (51), 165 (23)
					323	In source frag.	323 →149 (100), 175 (83), 279 (77), 121 (61), 159 (37), 251 (26), 280 (20), 176 (10)
23.8	CαoxMQBMU or coupling products	367	[M - H2O + H]+	367 → 213 (100), 164 (61), 139 (35), 339 (30), 201 (28), 311 (25), 214 (15), 251 (12), 278 (10)	-			318, 286
		385	[M + H]+	385 → 164 (100), 213 (53), 201 (40), 367 (29), 139 (27), 177 (18), 352 (13), 311 (12), 339 (11), 167 (11), 192 (11), 163 (10), 191 (10)
		407	[M + Na]+	407 → 177 (100), 213 (89), 164 (64), 179 (58), 368 (55), 178 (54), 214 (48), 201 (43), 367 (42), 178 (35), 202 (34), 139 (32), 307 (28), 340 (27), 180 (27), 339 (25), 308 (24), 209 (20), 251 (19), 165 (16), 191 (15), 192 (15), 312 (14), 163 (14), 311 (13), 269 (13), 167 (13), 203 (13), 352 (12), 279 (12), 160 (12)
		425		425 → 232 (100), 225 (97), 407 (88), 177 (79), 205 (57), 201 (44), 173 (38), 200 (28), 213 (28), 202 (28), 203 (26), 123 (25), 243 (25), 174 (23), 176 (19), 367 (19), 79 (18), 423 (18), 233 (17), 164 (15), 215 (15), 193 (14), 217 (14), 153 (14), 189 (13), 195 (13), 139 (13)
		419		419 → 177 (100), 213 (66), 193 (64), 368 (49), 192 (16), 185 (12), 181 (11), 201 (10), 369 (10), 367 (10), 203 (10), 214 (10), 243 (25), 174 (23), 176 (19), 367 (19), 79 (18), 423 (18), 233 (17), 164 (15), 215 (15), 193 (14), 217 (14), 153 (14), 189 (13), 195 (13), 139 (13)
24.8	CP2AlkMU	231	[M + H]+	231 → 177 (100), 115 (63), 105 (58), 132 (32), 103 (32), 131 (32), 121 (32), 185 (26), 116 (24), 91 (24), 148 (21), 161 (20), 117 (20), 128 (18), 129 (18), 203 (17), 79 (15), 157 (14), 160 (13), 133 (12), 77 (11)	-			318, 286
		249	[M + H2O + H]+	249 → 231 (100), 168 (90), 177 (67), 178 (34), 186 (34), 169 (22), 150 (22), 204 (16), 203 (15), 79 (13), 117 (13), 185 (12), 115 (11), 105 (10), 232 (10), 170 (10), 191 (10)
		253	[M + Na]+	253 → 168 (100), 186 (51), 231 (46), 177 (45), 178 (44), 199 (29), 235 (28), 169 (22), 217 (21), 232 (20), 150 (19), 204 (19), 105 (17), 178 (16), 170 (16), 203 (16), 79 (14), 123 (12), 191 (11), 139 (11), 114 (11), 157 (10)
25.2	CαoxMQBMU or coupling products	385	[M + H]+	385 → 164 (100), 213 (55), 201 (46), 367 (34), 139 (29), 352 (15), 339 (15), 311 (13), 163 (13), 167 (11), 192 (10)	-			318, 286
		367	[M - H2O + H]+	367 → 213 (100), 164 (60), 339 (37), 367 (32), 139 (32), 201 (30), 311 (24), 251 (17), 214 (17), 279 (10), 163 (9)
		407	[M + Na]+	407 → 213 (100), 177 (80), 407 (51), 164 (42), 231 (42), 179 (36), 368 (33), 201 (28), 139 (27), 367 (27), 214 (26), 202 (23), 174 (21), 165 (19), 178 (19), 339 (19), 178 (18), 209 (17), 369 (15), 308 (14), 307 (13), 203 (13), 408 (13), 210 (12), 340 (12), 279 (12), 251 (11), 140 (11), 185 (11), 192 (11), 311 (10), 312 (10), 225 (10)
		425		425 → 407 (100), 231 (24), 408 (23), 232 (14), 177 (14), 213 (14), 173 (11), 203 (10), 201 (9)
27.2	Unk	387	[M + H]+	387 → 177 (100), 209 (11)	385	[M-H]-	385 → 175 (100), 194 (28), 166 (22), 176 (12), 209 (10)	318, 286
		369	[M - H2O + H]+		209	In source frag.	-
		539			175	In source frag.	-
29	CαoxMQBMU or coupling products	385	[M + H]+	385 → 177 (100), 209 (62), 153 (24), 149 (19), 201 (18), 139 (17), 210 (11), 229 (10)	383	[M-H]-	383 → 175 (100)	294, 322
		403	[M + H2O + H]+	403 → 209 (100), 177 (96), 201 (23), 181 (23), 149 (19), 153 (18), 367 (14), 210 (13), 167 (11)
		407	[M + Na]+	407 → 177 (100), 209 (40), 153 (27), 178 (27), 181 (27), 210 (21), 139 (19), 79 (15), 182 (14), 368 (12), 299 (12), 179 (11), 241 (11), 150 (11)

## Sheet: CαoxGBMU
Most abundant products arising from CαoxGBMU conversion by fungal o-methoxyphenolases (RP-UHPLC-PDA-ESI-MS System 2)
RT (min)	Tentative Annotation	MS POS			MS NEG			λmax (nm)
		MS1 main ions	Proposed ion type	MS2 fragments	MS1 main ions	Proposed ion type	MS2 fragments
12.4	CP3MU	265	[M + H]+	265 →177 (100), 105 (13), 178 (11), 121 (10)	263	[M - H]-	263 → 175 (100)	322, 290
17.4	MU	177	[M + H]+	177 → 103 (100), 77 (94), 121 (63), 91 (56), 93 (34), 105 (27), 95 (13), 148 (10)	175	[M-H]-	175 → 133 (100), 119 (88), 175 (80), 147 (67), 131 (26)	322, 290
		199	[M + Na]+	-
23.8	CαoxMDBMU	387	[M + H]+	387 →177 (100), 167 (38)	385	[M-H]-	385→ 175 (100), 194 (29), 209 (10)	318
			[M + Na]+	409 →177 (100), 167 (47), 387 (16), 190 (16), 395 (14), 357 (12), 189 (12), 409 (11)
24.3	Coupling product	-			593	[M-H]-	593 → 399 (100), 175 (85), 387 (55), 357 (39), 339 (35), 351 (34), 400 (26), 369 (22), 324 (19), 325 (18), 323 (16), 342 (15), 417 (14), 176 (14), 352 (12), 388 (12), 340 (10)	322, 290
					769	unk	769 → 399 (100), 175 (66), 387 (59), 417 (43), 400 (29), 505 (20), 357 (19), 339 (17), 369 (16), 733 (14), 418 (12)
24.9	Coupling product	-			593	[M-H]-	-	322, 290
					769	unk	769 → 399 (100), 387 (66), 175 (57), 417 (55), 357 (21), 339 (21), 400 (21), 369 (18), 545 (13), 418 (12), 388 (11)
26.1	CαoxGBMU (substrate)	371	[M + H]+	371 → 177 (100), 151 (43), 178 (11)	369	[M - H]-	369 → 175 (100)	318, 286
		393	[M + Na]+	393 → 177 (100), 151 (99), 379 (49), 190 (37), 189 (29), 175 (26), 341 (20), 371 (18), 201 (17), 178 (16), 193 (15), 393 (12)
26.5	Coupling product	523	[M + H]+	523 → 303 (100), 245 (54), 461 (54), 276 (49), 177 (46), 201 (42), 289 (37), 277 (37), 219 (31), 443 (28), 273 (26), 330 (25), 287 (25), 285 (23), 302 (22), 329 (21), 304 (20), 475 (20), 275 (18), 462 (17), 493 (17), 465 (17), 447 (16), 318 (14), 272 (13), 415 (13), 286 (13), 259 (12), 433 (11), 387 (11), 301 (11), 173 (11), 444 (11), 246 (10), 271 (10)	521	[M - H]-	521 → 459 (100), 175 (56), 489 (41), 521 (39), 329 (29), 491 (23), 493 (22), 460 (19), 243 (17), 313 (17), 297 (17), 317 (16), 463 (14), 314 (12)	294, 318
		545	[M + Na]+	545 → 545 (100), 546 (33), 515 (30), 517 (20), 353 (14), 324 (11)	589	unk	589 → 521 (100), 175 (35), 489 (34), 491 (32), 522 (30), 459 (30), 493 (16), 460 (15), 301 (11), 243 (10)
33.4	Coupling product	521	[M + H]+	521 →177 (100), 301 (96), 345 (32), 302 (16), 327 (14), 178 (10)	519	[M - H]-	519 → 328 (100), 299 (88), 287 (52), 313 (48), 269 (48), 343 (46), 314 (34), 300 (30), 285 (25), 284 (24), 282 (22), 297 (21), 310 (19), 273 (18), 311 (16), 329 (15), 175 (14), 272 (14), 325 (13), 315 (10)	318
		543	[M + Na]+	543 → 337 (100), 525 (75), 543 (74), 177 (53), 368 (43), 544 (28), 301 (27), 526 (25), 338 (24), 350 (22), 267 (22), 513 (19), 367 (18), 267 (18), 199 (17), 351 (16), 339 (14), 345 (14), 339 (10)
